# Supplementary material for: Epigenomic profiling of immune cell subtypes reveals H3K27ac-marked stress signatures after long-duration spaceflight
Source: Sci Rep. 2025 Sep 12;15:32445. doi: 10.1038/s41598-025-17930-1 (PMC12432228; doi:10.1038/s41598-025-17930-1)
Supplement: Supplementary file 2 — Supplementary Material 2 [file 41598_2025_17930_MOESM2_ESM.xlsx]

## Sheet: Supplementary Table S1
	Table S1: Gene-set-enrichment analysis (GSEA) for GO BP pathways of peaks with differential H3K27ac in CD8+ immune cells following prolonged orbital spaceflight.
	Category	Rep. Description reduced	Geneset.ID	Description	FDR cid=0	FDR cid=1	FDR cid=2	FDR cid=3	FDR cid=4	FDR cid=5
	Immune pathways	Other	GO:0001771	immunological synapse formation	0.981201	0.981956	0.978752	0.979479	0.98228	0.0111943
	Immune pathways	Other	GO:0002418	immune response to tumor cell	0.981201	0.981956	0.978752	0.979479	0.98228	0.0376825
	Immune pathways	Other	GO:0019835	cytolysis	0.981201	0.981956	0.978752	0.979479	0.98228	0.0376825
	Immune pathways	Other	GO:0031663	lipopolysaccharide-mediated signaling pathway	0.981201	0.981956	0.978752	0.00608271	0.98228	0.98979
	Immune pathways	Other	GO:0035821	modulation of process of another organism	0.981201	0.981956	0.978752	0.979479	0.98228	0.0383619
	Immune pathways	Other	GO:0039528	cytoplasmic pattern recognition receptor signaling pathway in response to virus	0.981201	0.981956	0.978752	0.037983	0.98228	0.98979
	Immune pathways	Antigen receptor signalling	GO:0002253	activation of immune response	0.981201	0.00464609	0.978752	0.979479	0.98228	0.98979
	Immune pathways	Antigen receptor signalling	GO:0002764	immune response-regulating signaling pathway	0.981201	0.042582	0.978752	0.410224	0.98228	0.98979
	Immune pathways	Antigen receptor signalling	GO:0050778	positive regulation of immune response	0.981201	0.0315232	0.978752	0.979479	0.98228	0.98979
	Immune pathways	Antigen receptor signalling	GO:0050854	regulation of antigen receptor-mediated signaling pathway	0.981201	0.000460368	0.953624	0.979479	0.98228	0.98979
	Immune pathways	B-cell differentiation	GO:0002313	mature B cell differentiation involved in immune response	0.981201	0.981956	0.0100618	0.979479	0.98228	0.98979
	Immune pathways	B-cell differentiation	GO:0002335	mature B cell differentiation	0.981201	0.981956	0.0192201	0.979479	0.98228	0.98979
	Immune pathways	Interferon signalling	GO:0002429	immune response-activating cell surface receptor signaling pathway	0.981201	0.000460368	0.978752	0.979479	0.98228	0.98979
	Immune pathways	Interferon signalling	GO:0002757	immune response-activating signal transduction	0.981201	0.000460368	0.978752	0.979479	0.98228	0.98979
	Immune pathways	Interferon signalling	GO:0002768	immune response-regulating cell surface receptor signaling pathway	0.981201	0.0011288	0.978752	0.979479	0.98228	0.98979
	Immune pathways	Interferon signalling	GO:0032729	positive regulation of interferon-gamma production	0.981201	0.027068	0.978752	0.979479	0.98228	0.98979
	Immune pathways	Interferon signalling	GO:0050851	antigen receptor-mediated signaling pathway	0.981201	0.000605559	0.978752	0.979479	0.98228	0.98979
	Immune pathways	Interferon signalling	GO:0060340	positive regulation of type I interferon-mediated signaling pathway	0.981201	0.981956	0.978752	0.00341142	0.98228	0.98979
	Immune pathways	Lymphocyte chemotaxis	GO:0010818	T cell chemotaxis	0.981201	0.981956	0.978752	0.979479	0.98228	0.0254144
	Immune pathways	Lymphocyte chemotaxis	GO:0010819	regulation of T cell chemotaxis	0.981201	0.981956	0.978752	0.979479	0.98228	0.0127649
	Immune pathways	Lymphocyte chemotaxis	GO:0010820	positive regulation of T cell chemotaxis	0.981201	0.981956	0.978752	0.979479	0.98228	0.0124677
	Immune pathways	Lymphocyte chemotaxis	GO:0140131	positive regulation of lymphocyte chemotaxis	0.981201	0.981956	0.978752	0.979479	0.98228	0.0138515
	Immune pathways	Lymphocyte chemotaxis	GO:1901623	regulation of lymphocyte chemotaxis	0.981201	0.981956	0.978752	0.979479	0.98228	0.0220112
	Immune pathways	Lymphocyte chemotaxis	GO:2000406	positive regulation of T cell migration	0.981201	0.981956	0.978752	0.979479	0.98228	0.0410355
	Immune pathways	Megakaryocyte differentiation	GO:0045652	regulation of megakaryocyte differentiation	0.981201	0.618477	0.978752	0.979479	0.98228	0.0410355
	Immune pathways	Megakaryocyte differentiation	GO:0045653	negative regulation of megakaryocyte differentiation	0.981201	0.179506	0.978752	0.979479	0.98228	0.0111943
	Immune pathways	T-cell receptor signalling	GO:0050852	T cell receptor signaling pathway	0.981201	0.0011288	0.953624	0.979479	0.98228	0.98979
	Immune pathways	T-cell receptor signalling	GO:0050856	regulation of T cell receptor signaling pathway	0.981201	0.00147313	0.430411	0.979479	0.98228	0.98979
	Immune pathways	T-cell receptor signalling	GO:0050857	positive regulation of antigen receptor-mediated signaling pathway	0.981201	0.000173679	0.978752	0.979479	0.98228	0.98979
	Immune pathways	T-cell receptor signalling	GO:0050862	positive regulation of T cell receptor signaling pathway	0.981201	0.00147313	0.978752	0.979479	0.98228	0.98979
	Adhesion and motility	Adhesion	GO:0051894	positive regulation of focal adhesion assembly	0.981201	0.028545	0.978752	0.979479	0.98228	0.98979
	Adhesion and motility	Cell projection assembly	GO:0030031	cell projection assembly	0.981201	0.981956	0.000260874	0.979479	0.98228	0.98979
	Adhesion and motility	Cell projection assembly	GO:0044782	cilium organization	0.981201	0.981956	0.00456516	0.979479	0.98228	0.98979
	Adhesion and motility	Cell projection assembly	GO:0046847	filopodium assembly	0.981201	0.981956	0.0321593	0.979479	0.98228	0.98979
	Adhesion and motility	Cell projection assembly	GO:0060271	cilium assembly	0.981201	0.981956	0.0100618	0.979479	0.98228	0.98979
	Adhesion and motility	Cell projection assembly	GO:0120031	plasma membrane bounded cell projection assembly	0.981201	0.981956	0.000260874	0.979479	0.98228	0.98979
	Adhesion and motility	Cell projection assembly	GO:1905515	non-motile cilium assembly	0.981201	0.981956	0.0187264	0.979479	0.98228	0.98979
	Chromatin	Acetylation	GO:0006473	protein acetylation	0.981201	0.0315232	0.102358	0.979479	0.98228	0.98979
	Chromatin	Acetylation	GO:0018394	peptidyl-lysine acetylation	0.981201	0.0136774	0.240527	0.979479	0.98228	0.98979
	Chromatin	Acetylation	GO:0043543	protein acylation	0.981201	0.011733	0.240527	0.979479	0.98228	0.98979
	Chromatin	Acetylation	GO:0043984	histone H4-K16 acetylation	0.981201	0.00641208	0.978752	0.979479	0.98228	0.98979
	Chromatin	Methylation	GO:0031060	regulation of histone methylation	0.981201	0.0359249	0.978752	0.979479	0.98228	0.98979
	Chromatin	Methylation	GO:0051568	histone H3-K4 methylation	0.981201	0.0271359	0.978752	0.979479	0.98228	0.98979
	Chromatin	Methylation	GO:0051569	regulation of histone H3-K4 methylation	0.981201	0.0011288	0.978752	0.979479	0.98228	0.98979
	Chromatin	Methylation	GO:0051571	positive regulation of histone H3-K4 methylation	0.981201	0.027068	0.978752	0.979479	0.98228	0.98979
	Chromatin	Spindle assembly	GO:0051299	centrosome separation	0.981201	0.981956	0.978752	0.00317432	0.98228	0.98979
	Chromatin	Spindle assembly	GO:0061644	protein localization to CENP-A containing chromatin	0.981201	0.141863	0.978795	0.979479	0.98228	0.0111943
	Chromatin	Spindle assembly	GO:0071459	protein localization to chromosome, centromeric region	0.981201	0.0359249	0.978752	0.979479	0.98228	0.055103
	Development and differentiation	Convergent extension	GO:0001947	heart looping	0.981201	0.981956	0.0100618	0.979479	0.98228	0.98979
	Development and differentiation	Convergent extension	GO:0003143	embryonic heart tube morphogenesis	0.981201	0.981956	0.0187264	0.979479	0.98228	0.98979
	Development and differentiation	Convergent extension	GO:0035050	embryonic heart tube development	0.981201	0.981956	0.00426404	0.979479	0.98228	0.98979
	Development and differentiation	Convergent extension	GO:0060026	convergent extension	0.981201	0.981956	0.021146	0.979479	0.98228	0.98979
	Development and differentiation	Epidermis development	GO:0045606	positive regulation of epidermal cell differentiation	0.981201	0.981956	0.978752	0.979479	0.98228	0.0376825
	Development and differentiation	Epidermis development	GO:0045616	regulation of keratinocyte differentiation	0.981201	0.981956	0.978752	0.979479	0.98228	0.046763
	Development and differentiation	Epidermis development	GO:0045618	positive regulation of keratinocyte differentiation	0.981201	0.981956	0.978752	0.979479	0.98228	0.0199836
	Development and differentiation	Epidermis development	GO:0045684	positive regulation of epidermis development	0.981201	0.981956	0.978752	0.979479	0.98228	0.0497923
	Development and differentiation	Left/right patterning	GO:0007368	determination of left/right symmetry	0.981201	0.981956	0.0380715	0.979479	0.98228	0.98979
	Development and differentiation	Left/right patterning	GO:0060972	left/right pattern formation	0.981201	0.531095	0.00193958	0.979479	0.98228	0.98979
	Development and differentiation	Left/right patterning	GO:0061371	determination of heart left/right asymmetry	0.981201	0.981956	0.0131218	0.979479	0.98228	0.98979
	Development and differentiation	Left/right patterning	GO:0070986	left/right axis specification	0.981201	0.368199	0.0268055	0.979479	0.98228	0.98979
	Development and differentiation	Myoblast fusion	GO:0060142	regulation of syncytium formation by plasma membrane fusion	0.981201	0.981956	0.978752	0.0186693	0.413614	0.0410355
	Development and differentiation	Myoblast fusion	GO:0060143	positive regulation of syncytium formation by plasma membrane fusion	0.981201	0.981956	0.978752	0.00731785	0.313164	0.0310536
	Development and differentiation	Myoblast fusion	GO:1901739	regulation of myoblast fusion	0.981201	0.981956	0.978752	0.00529767	0.276822	0.0191926
	Development and differentiation	Myoblast fusion	GO:1901741	positive regulation of myoblast fusion	0.981201	0.981956	0.861203	0.00317432	0.271939	0.0138515
	Gene expression		GO:0006405	RNA export from nucleus	0.987162	0.981956	0.978752	0.0446822	0.98228	0.98979
	Gene expression		GO:0006406	mRNA export from nucleus	0.981201	0.981956	0.978752	0.00731785	0.98228	0.98979
	Gene expression		GO:0051091	positive regulation of DNA-binding transcription factor activity	0.981201	0.0126298	0.978752	0.979479	0.98228	0.98979
	Metabolic process	Sphingolipid	GO:0006665	sphingolipid metabolic process	0.981201	0.981956	0.978752	0.979479	0.98228	0.0220112
	Metabolic process	Sphingolipid	GO:0006672	ceramide metabolic process	0.981201	0.981956	0.978752	0.979479	0.98228	0.0111943
	Metabolic process	Sphingolipid	GO:0030148	sphingolipid biosynthetic process	0.981201	0.981956	0.978752	0.979479	0.98228	0.0111943
	Metabolic process	Sphingolipid	GO:0046467	membrane lipid biosynthetic process	0.981201	0.981956	0.978752	0.979479	0.98228	0.0194422
	Metabolic process	Sphingolipid	GO:0046513	ceramide biosynthetic process	0.981201	0.981956	0.978752	0.979479	0.98228	0.00261028
	Signalling	Non-canonical Wnt	GO:0035567	non-canonical Wnt signaling pathway	0.981201	0.981956	0.0035741	0.979479	0.98228	0.98979
	Signalling	Non-canonical Wnt	GO:2000050	regulation of non-canonical Wnt signaling pathway	0.981201	0.981956	0.0100618	0.979479	0.98228	0.98979
	Signalling	Non-canonical Wnt	GO:2000052	positive regulation of non-canonical Wnt signaling pathway	0.981201	0.981956	0.045421	0.979479	0.98228	0.98979
	Signalling	Rho	GO:0035024	negative regulation of Rho protein signal transduction	0.981201	0.981956	0.978752	0.979479	0.0107607	0.98979
	Post-translational modification	Ubiquitination	GO:0016567	protein ubiquitination	0.36876	0.0187928	0.978752	0.979479	0.98228	0.98979
	Post-translational modification	Ubiquitination	GO:0031396	regulation of protein ubiquitination	0.981201	0.00147313	0.978752	0.979479	0.98228	0.98979
	Post-translational modification	Ubiquitination	GO:0031398	positive regulation of protein ubiquitination	0.908451	0.0126298	0.978752	0.979479	0.98228	0.98979
	Post-translational modification	Ubiquitination	GO:0032446	protein modification by small protein conjugation	0.278269	0.0359249	0.978752	0.979479	0.98228	0.98979
	Post-translational modification	Ubiquitination	GO:0051438	regulation of ubiquitin-protein transferase activity	0.36876	0.00357499	0.978752	0.979479	0.98228	0.98979
	Post-translational modification	Ubiquitination	GO:0070647	protein modification by small protein conjugation or removal	0.624979	0.0359249	0.978752	0.979479	0.98228	0.98979
	Post-translational modification	Ubiquitination	GO:1903320	regulation of protein modification by small protein conjugation or removal	0.981201	0.00777995	0.978752	0.979479	0.98228	0.98979
	Post-translational modification	Ubiquitination	GO:1903322	positive regulation of protein modification by small protein conjugation or removal	0.981201	0.0271359	0.978752	0.979479	0.98228	0.98979
	Vesicle	Endosome transport	GO:0045022	early endosome to late endosome transport	0.981201	0.981956	0.0306083	0.979479	0.98228	0.98979
	Vesicle	Endosome transport	GO:0098927	vesicle-mediated transport between endosomal compartments	0.981201	0.981956	0.045421	0.979479	0.98228	0.98979
	Vesicle	Endosome transport	GO:0099638	endosome to plasma membrane protein transport	0.981201	0.981956	0.978752	0.979479	0.98228	0.0138515
	Vesicle	Granule organization	GO:0032438	melanosome organization	0.981201	0.981956	0.978752	0.979479	0.98228	0.0497923
	Vesicle	Granule organization	GO:0048753	pigment granule organization	0.981201	0.981956	0.978752	0.979479	0.98228	0.0497923
	Vesicle	Granule organization	GO:0060155	platelet dense granule organization	0.981201	0.981956	0.978752	0.979479	0.98228	0.0220112
	Vesicle	Granule organization	GO:0099500	vesicle fusion to plasma membrane	0.981201	0.981956	0.978752	0.979479	0.98228	0.0220112
	Vesicle	Granule organization	GO:1903232	melanosome assembly	0.981201	0.981956	0.978752	0.979479	0.98228	0.015316
	Vesicle	Macroautophagy	GO:0016242	negative regulation of macroautophagy	0.981201	0.981956	0.978752	0.979479	0.98228	0.0497923
	Vesicle	Macroautophagy	GO:1901096	regulation of autophagosome maturation	0.981201	0.367807	0.978752	0.979479	0.98228	0.015316
	Vesicle	Membrane permeability	GO:1905709	negative regulation of membrane permeability	0.981201	0.981956	0.978752	0.979479	0.00489214	0.98979
	Vesicle	Synaptic trafficking	GO:0048489	synaptic vesicle transport	0.981201	0.981956	0.978752	0.979479	0.98228	0.0497923
	Vesicle	Synaptic trafficking	GO:0048490	anterograde synaptic vesicle transport	0.981201	0.981956	0.953624	0.979479	0.98228	0.015316
	Vesicle	Synaptic trafficking	GO:0099514	synaptic vesicle cytoskeletal transport	0.981201	0.981956	0.953624	0.979479	0.98228	0.015316
	Vesicle	Synaptic trafficking	GO:0099517	synaptic vesicle transport along microtubule	0.981201	0.981956	0.953624	0.979479	0.98228	0.015316

## Sheet: Supplementary Table S2
	Table S2: Gene-set-enrichment analysis (GSEA) for GO BP pathways of peaks with differential H3K27ac in CD4+ immune cells following prolonged orbital spaceflight.
	Category	Rep. Description reduced	Geneset.ID	Description	FDR cid=0	FDR cid=1	FDR cid=2	FDR cid=3	FDR cid=4	FDR cid=5
	Immune pathways	Other	GO:0001775	cell activation	0.980413	0.000210519	0.267286	0.979895	0.985643	0.990146
	Immune pathways	Other	GO:0002520	immune system development	0.980413	0.0342631	0.234571	0.979895	0.985643	0.990146
	Immune pathways	Other	GO:0002682	regulation of immune system process	0.980413	5.07813e-05	0.241243	0.340363	0.985643	0.990146
	Immune pathways	Other	GO:0006968	cellular defense response	0.980413	0.976797	0.979528	0.979895	0.0353344	0.990146
	Immune pathways	Other	GO:0019835	cytolysis	0.980413	0.976797	0.0384307	0.979895	0.985643	0.990146
	Immune pathways	Other	GO:0032682	negative regulation of chemokine production	0.980413	0.976797	0.0422703	0.979895	0.985643	0.990146
	Immune pathways	Other	GO:0042832	defense response to protozoan	0.980413	0.750289	0.979528	0.979895	0.985643	0.0259781
	Immune pathways	Other	GO:0048534	hematopoietic or lymphoid organ development	0.980413	0.0180253	0.277159	0.979895	0.985643	0.990146
	Immune pathways	Other	GO:0050865	regulation of cell activation	0.980413	0.0117816	0.332519	0.979895	0.999643	0.990146
	Immune pathways	Other	GO:0070102	interleukin-6-mediated signaling pathway	0.451632	0.922437	0.0378222	0.979895	0.985643	0.990146
	Immune pathways	Other	GO:0090594	inflammatory response to wounding	0.980413	0.976797	0.00447381	0.979895	0.985643	0.990146
	Immune pathways	Granulocyte differentiation	GO:0030852	regulation of granulocyte differentiation	0.980413	0.0248488	0.979528	0.531726	0.985643	0.990146
	Immune pathways	Granulocyte differentiation	GO:0045639	positive regulation of myeloid cell differentiation	0.980413	0.0180253	0.979528	0.979895	0.985643	0.990146
	Immune pathways	Granulocyte differentiation	GO:0045646	regulation of erythrocyte differentiation	0.980413	0.00208294	0.165364	0.979895	0.985643	0.990146
	Immune pathways	Granulocyte differentiation	GO:0045648	positive regulation of erythrocyte differentiation	0.980413	0.0133938	0.637254	0.979895	0.985643	0.990146
	Immune pathways	Neutrophil activation	GO:0002694	regulation of leukocyte activation	0.980413	0.00405982	0.267286	0.979895	0.985643	0.990146
	Immune pathways	Neutrophil activation	GO:0030888	regulation of B cell proliferation	0.980413	0.0227079	0.979528	0.979895	0.985643	0.990146
	Immune pathways	Neutrophil activation	GO:0045624	positive regulation of T-helper cell differentiation	0.980413	0.976797	0.0378222	0.979895	0.985643	0.990146
	Immune pathways	Neutrophil activation	GO:0045637	regulation of myeloid cell differentiation	0.980413	0.0282648	0.563394	0.979895	0.985643	0.990146
	Immune pathways	Neutrophil activation	GO:0046638	positive regulation of alpha-beta T cell differentiation	0.980413	0.976797	0.0240258	0.979895	0.985643	0.990146
	Immune pathways	Neutrophil activation	GO:0050864	regulation of B cell activation	0.980413	0.010878	0.979528	0.974388	0.985643	0.990146
	Immune pathways	Neutrophil activation	GO:0050869	negative regulation of B cell activation	0.980413	0.0342631	0.645726	0.979895	0.985643	0.990146
	Immune pathways	Neutrophil activation	GO:0051249	regulation of lymphocyte activation	0.980413	0.00031178	0.859236	0.827385	0.985643	0.990146
	Immune pathways	Neutrophil activation	GO:1902105	regulation of leukocyte differentiation	0.980413	0.0325432	0.979528	0.714509	0.985643	0.990146
	Immune pathways	Neutrophil activation	GO:1902563	regulation of neutrophil activation	0.980413	0.976797	0.00723371	0.979895	0.985643	0.990146
	Immune pathways	Neutrophil activation	GO:1903706	regulation of hemopoiesis	0.980413	0.00304696	0.518922	0.979895	0.985643	0.990146
	Immune pathways	Adaptive immune response	GO:0002253	activation of immune response	0.980413	0.000313838	0.979528	0.979895	0.985643	0.990146
	Immune pathways	Adaptive immune response	GO:0002429	immune response-activating cell surface receptor signaling pathway	0.980413	0.000119448	0.979528	0.979895	0.985643	0.990146
	Immune pathways	Adaptive immune response	GO:0002431	Fc receptor mediated stimulatory signaling pathway	0.980413	0.044867	0.979528	0.979895	0.985643	0.990146
	Immune pathways	Adaptive immune response	GO:0002433	immune response-regulating cell surface receptor signaling pathway involved in phagocytosis	0.980413	0.0173106	0.979528	0.979895	0.985643	0.990146
	Immune pathways	Adaptive immune response	GO:0002456	T cell mediated immunity	0.980413	0.976797	0.0440713	0.979895	0.985643	0.990146
	Immune pathways	Adaptive immune response	GO:0002684	positive regulation of immune system process	0.980413	0.0093641	0.792866	0.595955	0.985643	0.990146
	Immune pathways	Adaptive immune response	GO:0002709	regulation of T cell mediated immunity	0.980413	0.976797	0.0174792	0.979895	0.985643	0.990146
	Immune pathways	Adaptive immune response	GO:0002711	positive regulation of T cell mediated immunity	0.980413	0.976797	0.0438504	0.979895	0.985643	0.990146
	Immune pathways	Adaptive immune response	GO:0002757	immune response-activating signal transduction	0.980413	0.000119448	0.979528	0.979895	0.985643	0.990146
	Immune pathways	Adaptive immune response	GO:0002764	immune response-regulating signaling pathway	0.980413	0.00416108	0.979528	0.589293	0.985643	0.990146
	Immune pathways	Adaptive immune response	GO:0002768	immune response-regulating cell surface receptor signaling pathway	0.980413	0.00062523	0.979528	0.979895	0.985643	0.990146
	Immune pathways	Adaptive immune response	GO:0002819	regulation of adaptive immune response	0.980413	0.976797	0.0152929	0.979895	0.985643	0.990146
	Immune pathways	Adaptive immune response	GO:0002822	regulation of adaptive immune response based on somatic recombination of immune receptors built from immunoglobulin superfamily domains	0.980413	0.976797	0.0457436	0.979895	0.985643	0.990146
	Immune pathways	Adaptive immune response	GO:0034134	toll-like receptor 2 signaling pathway	0.980413	0.0297143	0.979528	0.979895	0.985643	0.990146
	Immune pathways	Adaptive immune response	GO:0038094	Fc-gamma receptor signaling pathway	0.980413	0.0267036	0.979528	0.979895	0.985643	0.990146
	Immune pathways	Adaptive immune response	GO:0038096	Fc-gamma receptor signaling pathway involved in phagocytosis	0.980413	0.0173106	0.979528	0.979895	0.985643	0.990146
	Immune pathways	Adaptive immune response	GO:0050777	negative regulation of immune response	0.980413	0.595969	0.0457436	0.979895	0.985643	0.990146
	Immune pathways	Adaptive immune response	GO:0050778	positive regulation of immune response	0.980413	0.048162	0.938417	0.979895	0.985643	0.990146
	Immune pathways	Adaptive immune response	GO:0050851	antigen receptor-mediated signaling pathway	0.980413	5.45881e-05	0.979528	0.979895	0.985643	0.990146
	Immune pathways	Adaptive immune response	GO:0050852	T cell receptor signaling pathway	0.980413	5.07813e-05	0.806598	0.979895	0.985643	0.990146
	Immune pathways	Haemopoiesis	GO:0002295	T-helper cell lineage commitment	0.980413	0.0366225	0.979528	0.979895	0.985643	0.990146
	Immune pathways	Haemopoiesis	GO:0002521	leukocyte differentiation	0.980413	0.0173106	0.448108	0.979895	0.985643	0.990146
	Immune pathways	Haemopoiesis	GO:0030097	hemopoiesis	0.980413	0.026338	0.23916	0.979895	0.985643	0.990146
	Immune pathways	Haemopoiesis	GO:0035162	embryonic hemopoiesis	0.980413	0.976797	0.0259023	0.979895	0.985643	0.990146
	Immune pathways	Haemopoiesis	GO:0043249	erythrocyte maturation	0.980413	0.976797	0.979528	0.979895	0.985643	0.0227733
	Immune pathways	Haemopoiesis	GO:0043368	positive T cell selection	0.980413	0.0324304	0.979528	0.979895	0.985643	0.990146
	Immune pathways	Haemopoiesis	GO:0043373	CD4-positive, alpha-beta T cell lineage commitment	0.980413	0.048162	0.979528	0.979895	0.985643	0.990146
	Immune pathways	Haemopoiesis	GO:1903131	mononuclear cell differentiation	0.980413	0.0441811	0.249306	0.758631	0.577887	0.990146
	Immune pathways	Myeloid leukocyte activation	GO:0002274	myeloid leukocyte activation	0.980413	0.048162	0.731746	0.979895	0.985643	0.990146
	Immune pathways	Myeloid leukocyte activation	GO:0042110	T cell activation	0.980413	0.000809418	0.202639	0.945667	0.985643	0.990146
	Immune pathways	Myeloid leukocyte activation	GO:0042113	B cell activation	0.980413	0.0464074	0.465067	0.979895	0.985643	0.990146
	Immune pathways	Myeloid leukocyte activation	GO:0045321	leukocyte activation	0.980413	4.3165e-05	0.147344	0.979895	0.985643	0.990146
	Immune pathways	Myeloid leukocyte activation	GO:0046649	lymphocyte activation	0.980413	4.97947e-05	0.217824	0.721083	0.985643	0.990146
	Adhesion and motility	Adhesion	GO:0001953	negative regulation of cell-matrix adhesion	0.980413	0.976797	0.979528	0.979895	0.985643	0.0403147
	Adhesion and motility	Adhesion	GO:1900026	positive regulation of substrate adhesion-dependent cell spreading	0.980413	0.026338	0.979528	0.979895	0.985643	0.990146
	Adhesion and motility	Cell projection assembly	GO:0003356	regulation of cilium beat frequency	0.980413	0.976797	0.979528	0.979895	0.985643	0.0237095
	Adhesion and motility	Cell projection assembly	GO:0060295	regulation of cilium movement involved in cell motility	0.980413	0.976797	0.979528	0.771613	0.985643	0.0396855
	Adhesion and motility	Cell projection assembly	GO:0071800	podosome assembly	0.980413	0.044867	0.381176	0.979895	0.985643	0.990146
	Adhesion and motility	Cell projection assembly	GO:1902019	regulation of cilium-dependent cell motility	0.980413	0.976797	0.979528	0.771613	0.985643	0.0396855
	Adhesion and motility	Cytoskeleton organisation	GO:0031532	actin cytoskeleton reorganization	0.980413	0.0350767	0.979528	0.979895	0.985643	0.345896
	Adhesion and motility	Cytoskeleton organisation	GO:0051495	positive regulation of cytoskeleton organization	0.980413	0.796159	0.552688	0.979895	0.985643	0.0384789
	Adhesion and motility	Cytoskeleton organisation	GO:1902905	positive regulation of supramolecular fiber organization	0.980413	0.976797	0.485613	0.979895	0.985643	0.0300868
	Adhesion and motility	Cytoskeleton organisation	GO:2000251	positive regulation of actin cytoskeleton reorganization	0.980413	0.0258899	0.979528	0.979895	0.985643	0.990146
	Apoptosis	Intrinsic apoptosis by p53	GO:0072331	signal transduction by p53 class mediator	0.980413	0.976797	0.0236002	0.979895	0.985643	0.990146
	Apoptosis	Intrinsic apoptosis by p53	GO:1902165	regulation of intrinsic apoptotic signaling pathway in response to DNA damage by p53 class mediator	0.980413	0.976797	0.0061725	0.979895	0.985643	0.990146
	Apoptosis	Intrinsic apoptosis by p53	GO:1902253	regulation of intrinsic apoptotic signaling pathway by p53 class mediator	0.980413	0.976797	0.0440713	0.979895	0.985643	0.990146
	Cell response	To external stimulus	GO:0001562	response to protozoan	0.980413	0.796159	0.979528	0.979895	0.985643	0.0300868
	Cell response	To external stimulus	GO:0071480	cellular response to gamma radiation	0.980413	0.976797	0.0338136	0.979895	0.985643	0.990146
	Cell response	To external stimulus	GO:0110096	cellular response to aldehyde	0.980413	0.976797	0.0166253	0.979895	0.985643	0.990146
	Cell response	To hormone	GO:0008286	insulin receptor signaling pathway	0.980413	0.00860742	0.979528	0.979895	0.985643	0.466727
	Cell response	To hormone	GO:0009725	response to hormone	0.980413	0.0438728	0.979528	0.979895	0.985643	0.990146
	Cell response	To hormone	GO:0032868	response to insulin	0.980413	0.0113273	0.979528	0.979895	0.985643	0.990146
	Cell response	To hormone	GO:0032869	cellular response to insulin stimulus	0.980413	0.0449862	0.979528	0.979895	0.985643	0.990146
	Cell response	To hormone	GO:0032870	cellular response to hormone stimulus	0.980413	0.0248488	0.979528	0.979895	0.985643	0.990146
	Cell response	To hormone	GO:0043434	response to peptide hormone	0.980413	0.0267036	0.979528	0.979895	0.985643	0.990146
	Cell response	To hormone	GO:0046626	regulation of insulin receptor signaling pathway	0.980413	0.0180253	0.979528	0.979895	0.985643	0.990146
	Cell response	To hormone	GO:0071375	cellular response to peptide hormone stimulus	0.980413	0.00860742	0.979528	0.979895	0.985643	0.990146
	Cell response	To internal stimulus	GO:0071498	cellular response to fluid shear stress	0.980413	0.976797	0.40193	0.979895	0.985643	0.024304
	Cell response	To internal stimulus	GO:1901653	cellular response to peptide	0.980413	0.0324304	0.979528	0.979895	0.985643	0.22519
	Development, differentiation & proliferation	Tissue regeneration	GO:0035264	multicellular organism growth	0.980413	0.976797	0.979528	0.979895	0.985643	0.024304
	Development, differentiation & proliferation	Tissue regeneration	GO:0042246	tissue regeneration	0.980413	0.976797	0.0457436	0.979895	0.985643	0.990146
	Development, differentiation & proliferation	Embryonic development	GO:0001701	in utero embryonic development	0.980413	0.976797	0.00912012	0.979895	0.985643	0.258659
	Development, differentiation & proliferation	Embryonic development	GO:0001704	formation of primary germ layer	0.980413	0.976797	0.979528	0.979895	0.985643	0.0227733
	Development, differentiation & proliferation	Embryonic development	GO:0001824	blastocyst development	0.980413	0.976797	0.0378222	0.979895	0.985643	0.990146
	Development, differentiation & proliferation	Embryonic development	GO:0007369	gastrulation	0.980413	0.976797	0.979528	0.979895	0.985643	0.0384789
	Development, differentiation & proliferation	Embryonic development	GO:0007398	ectoderm development	0.980413	0.976797	0.979528	0.979895	0.985643	0.024304
	Development, differentiation & proliferation	Embryonic development	GO:0021591	ventricular system development	0.980413	0.976797	0.979528	0.979895	0.985643	0.0384789
	Development, differentiation & proliferation	Embryonic development	GO:0060021	roof of mouth development	0.554765	0.976797	0.979528	0.979895	0.985643	0.0182899
	Development, differentiation & proliferation	Embryonic development	GO:0060325	face morphogenesis	0.784773	0.976797	0.979528	0.979895	0.985643	0.0467664
	Development, differentiation & proliferation	Embryonic development	GO:0060669	embryonic placenta morphogenesis	0.980413	0.976797	0.49971	0.979895	0.985643	0.0259781
	Development, differentiation & proliferation	Embryonic development	GO:0060713	labyrinthine layer morphogenesis	0.980413	0.976797	0.44502	0.979895	0.985643	0.024304
	Development, differentiation & proliferation	Embryonic development	GO:1902742	apoptotic process involved in development	0.980413	0.976797	2.97257e-05	0.979895	0.985643	0.990146
	Development, differentiation & proliferation	Epithelial cell differentiation	GO:0002066	columnar/cuboidal epithelial cell development	0.980413	0.976797	0.0166253	0.979895	0.985643	0.990146
	Development, differentiation & proliferation	Epithelial cell differentiation	GO:0002067	glandular epithelial cell differentiation	0.980413	0.976797	0.0497643	0.979895	0.985643	0.990146
	Development, differentiation & proliferation	Epithelial cell differentiation	GO:0002070	epithelial cell maturation	0.980413	0.976797	0.0274952	0.979895	0.985643	0.990146
	Development, differentiation & proliferation	Epithelial cell differentiation	GO:0060479	lung cell differentiation	0.980413	0.976797	0.471447	0.979895	0.985643	0.024304
	Development, differentiation & proliferation	Epithelial cell differentiation	GO:0060487	lung epithelial cell differentiation	0.980413	0.976797	0.471447	0.979895	0.985643	0.024304
	Development, differentiation & proliferation	Epithelial cell differentiation	GO:0060575	intestinal epithelial cell differentiation	0.980413	0.976797	0.000631346	0.979895	0.985643	0.990146
	Development, differentiation & proliferation	Epithelial cell differentiation	GO:0060576	intestinal epithelial cell development	0.980413	0.976797	2.97257e-05	0.979895	0.985643	0.990146
	Development, differentiation & proliferation	Mammary gland development	GO:0007595	lactation	0.980413	0.976797	0.00888164	0.979895	0.985643	0.990146
	Development, differentiation & proliferation	Mammary gland development	GO:0030325	adrenal gland development	0.980413	0.976797	0.979528	0.979895	0.985643	0.0246646
	Development, differentiation & proliferation	Mammary gland development	GO:0060749	mammary gland alveolus development	0.980413	0.976797	0.0166253	0.979895	0.985643	0.990146
	Development, differentiation & proliferation	Mammary gland development	GO:0061377	mammary gland lobule development	0.980413	0.976797	0.0166253	0.979895	0.985643	0.990146
	Development, differentiation & proliferation	Cell morphogenesis	GO:0008360	regulation of cell shape	0.980413	0.0126141	0.979528	0.979895	0.985643	0.990146
	Development, differentiation & proliferation	Cell morphogenesis	GO:0022604	regulation of cell morphogenesis	0.980413	0.0151068	0.979528	0.979895	0.985643	0.990146
	Development, differentiation & proliferation	Cell morphogenesis	GO:1903671	negative regulation of sprouting angiogenesis	0.980413	0.976797	0.979528	0.979895	0.985643	0.0227733
	Development, differentiation & proliferation	Cell proliferation	GO:0002052	positive regulation of neuroblast proliferation	0.980413	0.976797	0.0457397	0.979895	0.985643	0.990146
	Development, differentiation & proliferation	Cell proliferation	GO:0033687	osteoblast proliferation	0.980413	0.976797	0.979528	0.979895	0.985643	0.0457221
	Development, differentiation & proliferation	Cell proliferation	GO:0033688	regulation of osteoblast proliferation	0.980413	0.976797	0.979528	0.979895	0.985643	0.0384789
	Development, differentiation & proliferation	Cell proliferation	GO:0060253	negative regulation of glial cell proliferation	0.980413	0.976797	0.979528	0.979895	0.985643	0.0237095
	DNA damage	Mitotic G1 checkpoint	GO:0006977	DNA damage response, signal transduction by p53 class mediator resulting in cell cycle arrest	0.980413	0.976797	0.00447381	0.979895	0.985643	0.990146
	DNA damage	Mitotic G1 checkpoint	GO:0031571	mitotic G1 DNA damage checkpoint signaling	0.980413	0.859959	0.0265372	0.979895	0.985643	0.990146
	DNA damage	Mitotic G1 checkpoint	GO:0044819	mitotic G1/S transition checkpoint signaling	0.980413	0.87175	0.0293998	0.979895	0.985643	0.990146
	Gene expression	Nuclear export of proteins	GO:0046825	regulation of protein export from nucleus	0.980413	0.976797	0.979528	0.979895	0.985643	0.0384789
	Gene expression	Nuclear export of proteins	GO:0046827	positive regulation of protein export from nucleus	0.980413	0.976797	0.979528	0.979895	0.985643	0.0227733
	Gene expression	Transcription	GO:0036003	positive regulation of transcription from RNA polymerase II promoter in response to stress	0.980413	0.976797	0.00888164	0.979895	0.985643	0.0227733
	Gene expression	Transcription	GO:0048026	positive regulation of mRNA splicing, via spliceosome	0.980413	0.976797	0.0259023	0.620186	0.985643	0.990146
	Gene expression	Transcription	GO:1901522	positive regulation of transcription from RNA polymerase II promoter involved in cellular response to chemical stimulus	0.980413	0.976797	0.0259023	0.979895	0.985643	0.990146
	Gene expression	Translation	GO:0006450	regulation of translational fidelity	0.980413	0.976797	0.979528	0.979895	9.92438e-05	0.990146
	Gene expression	Translation	GO:0071108	protein K48-linked deubiquitination	0.00941594	0.976797	0.979528	0.91999	0.985643	0.990146
	Biosynthetic process	GPI anchor	GO:0006505	GPI anchor metabolic process	0.980413	0.976797	0.979528	0.979895	0.985643	0.024304
	Biosynthetic process	GPI anchor	GO:0006506	GPI anchor biosynthetic process	0.980413	0.976797	0.979528	0.979895	0.985643	0.024304
	Biosynthetic process	Haem	GO:0006779	porphyrin-containing compound biosynthetic process	0.980413	0.976797	0.598453	0.979895	0.985643	0.0433247
	Biosynthetic process	Haem	GO:0006783	heme biosynthetic process	0.980413	0.976797	0.979528	0.979895	0.985643	0.0375901
	Biosynthetic process	Haem	GO:0033014	tetrapyrrole biosynthetic process	0.980413	0.976797	0.598453	0.979895	0.985643	0.0433247
	Biosynthetic process	Organic acid transport	GO:0032891	negative regulation of organic acid transport	0.980413	0.976797	0.0259023	0.979895	0.985643	0.990146
	Biosynthetic process	Organic acid transport	GO:0051953	negative regulation of amine transport	0.980413	0.976797	0.0378222	0.979895	0.985643	0.990146
	Biosynthetic process	Organic acid transport	GO:0051956	negative regulation of amino acid transport	0.980413	0.976797	0.00723371	0.979895	0.985643	0.990146
	Biosynthetic process	rNDP	GO:0033866	nucleoside bisphosphate biosynthetic process	0.00941594	0.976797	0.979528	0.979895	0.985643	0.159529
	Biosynthetic process	rNDP	GO:0034030	ribonucleoside bisphosphate biosynthetic process	0.00941594	0.976797	0.979528	0.979895	0.985643	0.159529
	Biosynthetic process	rNDP	GO:0034033	purine nucleoside bisphosphate biosynthetic process	0.00941594	0.976797	0.979528	0.979895	0.985643	0.159529
	Biosynthetic process	Sulphur compound	GO:0006085	acetyl-CoA biosynthetic process	0.980413	0.641228	0.979528	0.979895	0.985643	0.024304
	Biosynthetic process	Sulphur compound	GO:0044272	sulfur compound biosynthetic process	0.00941594	0.976797	0.979528	0.979895	0.985643	0.60082
	Signalling	Hippo	GO:0035330	regulation of hippo signaling	0.980413	0.976797	0.979528	0.979895	0.985643	0.0286379
	Signalling	Hippo	GO:1900745	positive regulation of p38MAPK cascade	0.980413	0.976797	0.0454119	0.979895	0.985643	0.990146
	Signalling	neg. reg. of JAK-STAT	GO:0042532	negative regulation of tyrosine phosphorylation of STAT protein	0.980413	0.976797	0.979528	0.979895	0.985643	0.0227733
	Signalling	neg. reg. of JAK-STAT	GO:0046426	negative regulation of receptor signaling pathway via JAK-STAT	0.00033555	0.976797	0.979528	0.979895	0.985643	0.024304
	Signalling	neg. reg. of JAK-STAT	GO:1904893	negative regulation of receptor signaling pathway via STAT	0.00110985	0.976797	0.979528	0.979895	0.985643	0.024304
	Signalling	Retinoic acid	GO:0048384	retinoic acid receptor signaling pathway	0.980413	0.976797	0.979528	0.979895	0.985643	0.0421163
	Signalling	Retinoic acid	GO:0048385	regulation of retinoic acid receptor signaling pathway	0.980413	0.976797	0.979528	0.979895	0.985643	0.0227733
	Vesicle	Autophagosome assembly	GO:0000045	autophagosome assembly	0.980413	0.00246116	0.979528	0.979895	0.985643	0.990146
	Vesicle	Autophagosome assembly	GO:0007042	lysosomal lumen acidification	0.980413	0.976797	0.00888164	0.979895	0.985643	0.990146
	Vesicle	Autophagosome assembly	GO:0035751	regulation of lysosomal lumen pH	0.980413	0.976797	0.0227785	0.979895	0.985643	0.990146
	Vesicle	Autophagosome assembly	GO:1905037	autophagosome organization	0.980413	0.00360979	0.979528	0.979895	0.985643	0.990146
	Vesicle	Intracellular transport	GO:0030705	cytoskeleton-dependent intracellular transport	0.0396304	0.976797	0.979528	0.979895	0.985643	0.990146
	Vesicle	Intracellular transport	GO:0099518	vesicle cytoskeletal trafficking	0.0396304	0.976797	0.979528	0.979895	0.985643	0.990146
